# Supplementary material for: Data sets of measured pantograph voltage and current of European AC railways
Source: Data Brief. 2020 Apr 20;30:105477. doi: 10.1016/j.dib.2020.105477 (PMC7200785; doi:10.1016/j.dib.2020.105477)
Supplement: Supplementary file 1 [file mmc1.xml]

<?xml version="1.0" encoding="utf-8" standalone="no"?>
<data>
  <datasets>
    <author>andrea.mariscotti@gmail.com</author>
    <type>1</type>
    <dataset>
      <name>Data sets of measured pantograph voltage and current of European AC railways (2008)</name>
      <caption />
      <description>Measured pantograph voltage and current from four different European AC railways covering both 16.7 Hz (Switzerland and Germany) and 50 Hz (Italy and France) systems. Data are organized in short recordings ("snippets") of 5 fundamental cycles of duration; each snippet is tagged with information regarding speed, overall rms current and traction/standstill/braking condition. Data are suitable e.g. for studies on Power Quality and energy consumption.</description>
      <filetype>
        <name />
      </filetype>
      <filesize />
      <source>0</source>
      <sourcename>Original Data</sourcename>
      <access>
        <type>1</type>
        <name>Data available in data repository</name>
        <reponame>Mendeley Data</reponame>
        <PersistentId>10.17632/yscdzrn45y.1</PersistentId>
        <deeplinkurl>https://data.mendeley.com/datasets/yscdzrn45y/draft?a=60e77129-6a90-4ae9-a1f2-4b8bfe27aac3</deeplinkurl>
      </access>
    </dataset>
  </datasets>
</data>
